# Supplementary material for: Functional Outcomes of Brolucizumab-Induced Intraocular Inflammation Involving the Posterior Segment—A Meta-Analysis and Systematic Review
Source: J Clin Med. 2023 Jul 14;12(14):4671. doi: 10.3390/jcm12144671 (PMC10380786; doi:10.3390/jcm12144671)
Supplement: Supplementary file 1 [file jcm-12-04671-s001.zip]

Archive with 1 entries (1 files):
- jcm-2421788-supplementary.pdf
